# Supplementary material for: Stochastic models support rapid peopling of Late Pleistocene Sahul
Source: Nat Commun. 2021 Apr 29;12:2440. doi: 10.1038/s41467-021-21551-3 (PMC8085232; doi:10.1038/s41467-021-21551-3)
Supplement: Supplementary file 5 — Supplementary Data 1 [file 41467_2021_21551_MOESM5_ESM.xlsx]

## Sheet: Suppl Data 1 (table)
LON	LAT	SITE	LAB_CODE	AGE	ERROR (1σ)	MATERIAL	METHOD	Dating Quality (m*, m, B, C)	Quality Rating (A*, A, B, C)	SOURCE
147.03	-8.56	AAXD Airport Mound	Wk-23355	36264	575	charcoal	Radiocarbon	m	A	1
147.03	-8.56	AAXD Airport Mound	Wk-23356	39836	909	charcoal	Radiocarbon	m	A	1
147.03	-8.56	AAXE South Kov	Wk-23354	40298	956	charcoal	Radiocarbon	m	A	1
147.03	-8.56	AAXF Vilakuav	Wk-27073	40922	1113	charcoal	Radiocarbon	m	A	1
147.03	-8.56	AAXF Vilakuav	Wk-27074	41206	1173	charcoal	Radiocarbon	m	A	1
147.03	-8.56	AAXF Vilakuav	Wk-27072	41951	1571	charcoal	Radiocarbon	m	A	1
147.03	-8.56	AER Kosipe Mission Trench 2	Wk-17900	34531	626	charcoal	Radiocarbon	m	A	1
147.03	-8.56	AER Kosipe Mission Trench 2	Wk-17901	35049	670	charcoal	Radiocarbon	m	A	1
129.42	-31.48	Allen's Cave	OXOD-AC390	39800	3100	quartz	OSL	m	A	2
139.47	-31.03	Balcoracana Creek	BC25	48100	8900	quartz	TL	C	C	3
115.54	-31.99	Bathurst Point	R11/K0034	42000	2700	quartz	SA OSL	m	C	4
145.19	-38	Bend Road	KB8	35300	2600	quartz	OSL	m	A	5
146.84	-42.27	Bluff Cave	Beta-25881	30420	690	charcoal from hearth	Radiocarbon	m	A	6
146.84	-42.27	Bluff Cave	Beta-28324	30750	1340	charcoal from hearth	Radiocarbon	m	A	6
147.82	-6.62	Bobongara	KANZ-U9	42200	300	coral	U-series	m	C	7
147.82	-6.62	Bobongara	KANZ-34	44500	700	coral	U-series	B	C	7
147.82	-6.62	Bobongara	KANZ-1	61400	600	coral	U-series	m	C	7
147.82	-6.62	Bobongara	T1	42100 (K-leached); 31300 (neighbouring K values)	NA	quartz	TL	C	C	8
147.82	-6.62	Bobongara	T3	59800 (K-leached); 36200 (neighbouring K values); 47000 (25% water content estimate with neighbouring K values)	NA	quartz	TL	C	C	8
147.82	-6.62	Bobongara	T2	60500 (K-leached); 37100 (neighbouring K values); 47000 (25% water content estimate with neighbouring K values)	NA	quartz	TL	C	C	8
115.39	-20.72	Boodie Cave	Wk-42543	35294	476	marine shell Neritidae sp.	Radiocarbon	m*	A*	9
115.39	-20.72	Boodie Cave	Wk-42542	37506	655	marine shell Neritidae sp.	Radiocarbon	m*	A*	9
115.39	-20.72	Boodie Cave	Ad14033	42500	2900	quartz	SG OSL	m	A	9
115.39	-20.72	Boodie Cave	Ad14034	48000	4100	quartz	SG OSL	m	A	9
115.39	-20.72	Boodie Cave	Ad14035	49200	3800	quartz	SG OSL	m	A	9
115.39	-20.72	Boodie Cave	L008/15-1	51100	4900	quartz	SG OSL	m	A	9
115.39	-20.72	Boodie Cave	L008/15-2	53900	5300	quartz	SG OSL	m	A	9
115.39	-20.72	Boodie Cave	Ad14036	77200	6100	quartz	SG OSL	m	C	9
142.85	-35.23	Box Gully (Lake Tyrell)	Wk-171	40384	766	charcoal	Radiocarbon	B	B	10
114.07	-21.85	C99 rockshelter	Wk-8926	31570	250	marine shell Melo sp.	Radiocarbon	m	A	11,12
114.07	-21.85	C99 rockshelter	Wk-8931	33480	310	marine shell Melo sp.	Radiocarbon	m	A	11,12
114.07	-21.85	C99 rockshelter	Wk-8925	33930	320	marine shell Melo sp.	Radiocarbon	m	A	11,12
125	-17.43	Carpenter's Gap 1	OZD-058	30700	650	deed Terminalia sp.	Radiocarbon	m	A	13,14
125	-17.43	Carpenter's Gap 1	Wk-38365	30767	350	charcoal from sieve	Radiocarbon	m	A	13
125	-17.43	Carpenter's Gap 1	ANUA-8222	32800	500	charcoal from sieve	Radiocarbon	m*	A	13
125	-17.43	Carpenter's Gap 1	ANUA-8227	33000	700	charcoal from sieve	Radiocarbon	m*	A	13
125	-17.43	Carpenter's Gap 1	ANUA-8226	33100	800	charcoal from sieve	Radiocarbon	m*	A	13
125	-17.43	Carpenter's Gap 1	ANUA-8130	33200	600	charcoal from sieve	Radiocarbon	m*	A	13
125	-17.43	Carpenter's Gap 1	ANUA-7326	33600	500	charcoal from sieve	Radiocarbon	m*	A	13
125	-17.43	Carpenter's Gap 1	ANU-11425	33980	790	charcoal in situ	Radiocarbon	m	A	13
125	-17.43	Carpenter's Gap 1	Wk-3079 (NZA-3803)	39220	870	charcoal in situ	Radiocarbon	m	A	14-16
125	-17.43	Carpenter's Gap 1	Wk-3078 (NZA-3802)	39700	1000	charcoal in situ	Radiocarbon	m	A	14,15
125	-17.43	Carpenter's Gap 1	ANUA-7615	39800	600	charcoal from sieve	Radiocarbon	m*	A	13
125	-17.43	Carpenter's Gap 1	ANU-Abox 340	40100	1220	charcoal	Radiocarbon	m*	A	17
125	-17.43	Carpenter's Gap 1	ANUA-7617	40300	800	charcoal from sieve	Radiocarbon	m*	A	13
125	-17.43	Carpenter's Gap 1	ANUA-7616	40600	800	charcoal from sieve	Radiocarbon	m*	A	13
125	-17.43	Carpenter's Gap 1	Wk-37976	42496	1185	charcoal from sieve	Radiocarbon	m	A	13,17
125	-17.43	Carpenter's Gap 1	OZD-161	42800	1850	charcoal in situ	Radiocarbon	m*	A	13
125	-17.43	Carpenter's Gap 1	Wk-38366	43190	1692	charcoal from sieve	Radiocarbon	m	A	13
125	-17.43	Carpenter's Gap 1	Wk-38364	43357	1725	charcoal from sieve	Radiocarbon	m	A	13
115.5	-32	City of York Bay	R5/K0022	49100	3300	quartz	SA OSL	m	C	4
150.67	-33.73	Cranebrook Terrace	ANU-3970	36700	3300	wood cellulose	Radiocarbon	m	C	18
150.67	-33.73	Cranebrook Terrace	Beta-6511	37010	1040	wood	Radiocarbon	C	C	18
150.67	-33.73	Cranebrook Terrace	ANU-3418	37100	1600	wood cellulose	Radiocarbon	m	B	18
150.67	-33.73	Cranebrook Terrace	ANU-4015	37750	-1.2	charcoal	Radiocarbon	C	C	18
150.67	-33.73	Cranebrook Terrace	ANU-3908	40200	2100	wood	Radiocarbon	C	C	18
150.67	-33.73	Cranebrook Terrace	ANU-4017	40500	-1.26471	wood	Radiocarbon	C	C	18
150.67	-33.73	Cranebrook Terrace	Alpha 1931	40700	10700	sediment	TL	m	C	18
150.67	-33.73	Cranebrook Terrace	ANU-4016	41700	-1.36364	wood	Radiocarbon	C	C	18
150.67	-33.73	Cranebrook Terrace	Alpha 1932	41800	7500	sediment	TL	m	C	18
150.67	-33.73	Cranebrook Terrace	Alpha 909	43100	4700	sediment	TL	m	C	18
150.67	-33.73	Cranebrook Terrace	Alpha 908	47000	5200	sediment	TL	m	B	18
147.2	-30.2	Cuddie Springs	ANUOD-118a	35400	2800	quartz	SA OSL	m	B	19
147.2	-30.2	Cuddie Springs	2038 (U-series)	35700	4500	tooth enamel (Protemnodon sp.)	U-series	m*	B	20
147.2	-30.2	Cuddie Springs	Not given	36000	3000	quartz	SA OSL	m*	B	19
147.2	-30.2	Cuddie Springs	2040/a (ESR)	40000	-1.5	isolated molar (Macropus sp.)	U-series ESR	m*	B	20
147.2	-30.2	Cuddie Springs	2040/b (ESR)	41000	-1.4	isolated molar (Macropus sp.)	U-series ESR	m*	B	20
147.2	-30.2	Cuddie Springs	2037 (ESR)	45000	5000	tooth (Macropus asphranter)	U-series ESR	m*	B	20
147.2	-30.2	Cuddie Springs	2031 (U-series)	45300	1900	bone (Sthenurus sp.)	U-series	m*	B	20
147.2	-30.2	Cuddie Springs	2037 (U-series)	45300	1900	tooth (Macropus asphranter)	U-series	m*	B	20
147.2	-30.2	Cuddie Springs	2038/a (ESR)	50000	-1.4	tooth enamel (Protemnodon sp.)	U-series ESR	m*	B	20
147.2	-30.2	Cuddie Springs	2038/b (ESR)	51000	-1.6	tooth enamel (Protemnodon sp.)	U-series ESR	m*	B	20
147.2	-30.2	Cuddie Springs	2035b (ESR)	69000	-1.375	tooth (Sthenurus sp.)	U-series ESR	m*	B	20
147.2	-30.2	Cuddie Springs	2035a (ESR)	75000	-2	tooth (Sthenurus sp.)	U-series ESR	m*	B	20
115.07	-34.15	Devils Lair	GX-7255	30590	-1.56338	charcoal	Radiocarbon	m	A	21
115.07	-34.15	Devils Lair	SUA-457	31400	1500	charcoal from hearth	Radiocarbon	m	A	21-23
115.07	-34.15	Devils Lair	SUA-585	32480	1250	charcoal	Radiocarbon	m	A	21-23
115.07	-34.15	Devils Lair	SUA-586	35160	1800	charcoal	Radiocarbon	m	A	21-23
115.07	-34.15	Devils Lair	SUA-698	37750	2500	charcoal	Radiocarbon	m	A	22
115.07	-34.15	Devils Lair	OZD-327	38800	1750	charcoal	Radiocarbon	m	A	24
115.07	-34.15	Devils Lair	OZD-331	40400	1900	charcoal	Radiocarbon	B	C	24
115.07	-34.15	Devils Lair	OZD-330	40500	1750	charcoal	Radiocarbon	m	A	24
115.07	-34.15	Devils Lair	ANUA-11709	41460	-1.17647	charcoal	Radiocarbon	m*	A	24
115.07	-34.15	Devils Lair	OZD-329	41500	2000	charcoal	Radiocarbon	m	A	24
115.07	-34.15	Devils Lair	DL8	43400	2200	quartz	OSL	m	A	24
115.07	-34.15	Devils Lair	DL7	44400	2100	quartz	OSL	m	A	24
115.07	-34.15	Devils Lair	1445	45000	7000	macropod tooth enamel	ESR	m	A	24
115.07	-34.15	Devils Lair	ANUA-11502	45470	-1.17355	charcoal	Radiocarbon	m*	A	24
115.07	-34.15	Devils Lair	ANUA-11512	46730	-1.27326	charcoal	Radiocarbon	m*	A	24
115.07	-34.15	Devils Lair	DL19	47100	2600	quartz	OSL	m	A	24
115.07	-34.15	Devils Lair	ANUA-11511	48130	-1.32143	charcoal	Radiocarbon	m	C	24
115.07	-34.15	Devils Lair	DL17	51100	2600	quartz	OSL	m	C	24
115.07	-34.15	Devils Lair	1437B	52000	4000	macropod tooth enamel	ESR	m	A	24
115.07	-34.15	Devils Lair	1437A	59000	4000	macropod tooth enamel	ESR	m	A	24
115.07	-34.15	Devils Lair	1448B	85000	10000	macropod tooth enamel	ESR	m	C	24
115.07	-34.15	Devils Lair	1448A	88000	9000	macropod tooth enamel	ESR	m	C	24
115.07	-34.15	Devils Lair	ANUA-11507	>52000		charcoal	Radiocarbon	m	C	24
115.07	-34.15	Devils Lair	ANUA-13008	>54000		charcoal	Radiocarbon	m	C	24
115.07	-34.15	Devils Lair	ANUA-11510	>55000		charcoal	Radiocarbon	m	C	24
118.63	-23.12	Djadjiling	Wk-23315	33584	410	charcoal	Radiocarbon	m	A	25
118.63	-23.12	Djadjiling	Wk-22787	35159	537	charcoal	Radiocarbon	m	A	25,26
118.63	-23.12	Djadjiling	Wk-23312	35396	518	charcoal from hearth	Radiocarbon	m	A	25
118.63	-23.12	Djadjiling	Wk-23313	35753	546	charcoal	Radiocarbon	m	A	25
144.447	-17.0848	Fern Cave	OZD-205	30300	800	charcoal	Radiocarbon	m	A	27
115.85	-32.07	Fiona Stanley Hospital	Wk-24525	31201	385	charcoal	Radiocarbon	m	A	28
138.7	-19.05	Gregory River 8	Wk-11429	37110	2945	freshwater shell Alathyria cf. pertexta	Radiocarbon	C	C	29
119.08	-22.98	HD07-3A-PAD13	AdBL09004	31000	3100	quartz	OSL	m	A	30
119.08	-22.98	HD07-3A-PAD13	AdBL09007	33700	3400	quartz	OSL	m	A	30
119.08	-22.98	HD07-3A-PAD13	AdBL10012	33900	2500	quartz	OSL	m	A	30
119.08	-22.98	HD07-3A-PAD13	AdBL09006	36000	36000	quartz	OSL	m	A	30
119.08	-22.98	HD07-3A-PAD13	AdBL10013	47100	4800	quartz	OSL	m	A	30
119.08	-22.98	HD07-3A-PAD13	AdBL10014	63100	8400	quartz	OSL	C	C	30
119.08	-23	HS-A1	Wk‐26743	35175	914	charcoal	Radiocarbon	m	A	30
119.08	-23	HS-A1	Wk‐26742	35617	958	charcoal	Radiocarbon	m	A	30
114.07	-21.85	Jansz	NZA-10566	31360	440	marine shell Melo sp.	Radiocarbon	m*	A*	11
114.07	-21.85	Jansz	Wk-8921	34490	3320	marine shell Melo sp.	Radiocarbon	m*	A*	11
114.07	-21.85	Jansz	Wk-8919	35230	450	marine shell Melo sp.	Radiocarbon	m*	A*	11
129.2	-15.4	Jinmium	W1751	35000	2700	quartz	TL	C	C	31-34
129.2	-15.4	Jinmium	W1752	41900	4300	quartz	TL	C	C	31-34
129.2	-15.4	Jinmium	W1647	50000	6100	quartz	TL	C	C	31-34
129.2	-15.4	Jinmium	W1424	58000	6900	quartz	TL	C	C	31-34
129.2	-15.4	Jinmium	W1645	75300	7000	quartz	TL	C	C	31-34
129.2	-15.4	Jinmium	W1753	103000	14000	quartz	TL	C	C	31-34
129.2	-15.4	Jinmium	W1648	116000	12000	quartz	TL	C	C	31-34
129.2	-15.4	Jinmium	W1646	176000	16000	quartz	TL	C	C	31-34
129.16	-15.43	Jinmium Rockshelter	Not given	38700	2900	quartz	TL	m	C	35,36
129.16	-15.43	Jinmium Rockshelter	Not given	40500	3700	quartz	TL	m	C	35,36
129.16	-15.43	Jinmium Rockshelter	Not given	73100	6500	quartz	TL	m	C	35,36
129.16	-15.43	Jinmium Rockshelter	Not given	76100	5800	quartz	TL	m	C	35,36
117.22	-22.63	Juukan 2	BR21-2	30700	1800	quartz	OSL	m	B	37
117.22	-22.63	Juukan 2	Beta-432027	38020	400	charcoal in situ	Radiocarbon	m	A	37
117.22	-22.63	Juukan 2	Beta-383966	38620	430	charcoal in situ	Radiocarbon	m	A	37
117.22	-22.63	Juukan 2	BR21-1	41100	2300	quartz	OSL	m	B	37
117.27	-22.51	Juukan-1	Beta-249759	32950	270	charcoal	Radiocarbon	m	A	38
119.67	-22.28	Kakutungutanta (CB10-93)	Wk-33656	36039	272	charcoal	Radiocarbon	m	A	39
120.41	-25.08	Karnatukul	Wk-44288	32104	425	charcoal in situ	Radiocarbon	m	A	40
120.41	-25.08	Karnatukul	Wk-44287	39345	1082	charcoal	Radiocarbon	m	A	40
120.41	-25.08	Karnatukul	Wk-44289	45929	2716	charcoal	Radiocarbon	m	A	40
120.41	-25.08	Karnatukul	Wk-43355	47039	3737	charcoal	Radiocarbon	m	A	40
129.53	-31.23	Koonalda Cave	V-82	31000	1650	charcoal from hearth	Radiocarbon	m	A	41
129.53	-31.23	Koonalda Cave	OXOD-KC200	58900	4600	quartz	OSL	C	C	2
129.53	-31.23	Koonalda Cave	OXOD-KC440	68700	5700	quartz	OSL	C	C	2
141.13	-2.63	Lachitu	ANU-7610	35410	1400	marine shell	Radiocarbon	C	C	42
143	-33.7	Lake Arumpo	CAMS-2040	30030	630	charcoal from hearth	Radiocarbon	m	A	43
143	-33.7	Lake Arumpo	CAMS-2042	30050	530	charcoal from hearth	Radiocarbon	m	A	43
143	-33.7	Lake Arumpo	CAMS-2039	30380	550	charcoal from hearth	Radiocarbon	m	A	43
143	-33.7	Lake Arumpo	CAMS-1923	34450	820	humics	Radiocarbon	m	A	43
143	-33.7	Lake Arumpo	CAMS-1922	34580	860	humics	Radiocarbon	m	A	43
143	-33.8	Lake Arumpo (OA-4)	ANU 1472	30750	-1.41667	charcoal from hearth	Radiocarbon	m	A	44,45
143	-33.8	Lake Arumpo (OA-4)	ANU 1692	34450	1500	freshwater mussel shell	Radiocarbon	m	A	44-46
143	-33.8	Lake Arumpo (OA-5)	ANU 2586	33100	850	freshwater mussel shell	Radiocarbon	m	A	44,45
143.02	-33.81	Lake Arumpo (Top Hut Site 1)	CAMS-2038	36170	1110	freshwater mussel shell	Radiocarbon	B	B	47
143.02	-33.81	Lake Arumpo (Top Hut Site 1)	ANU-1470	36200	-1.59322	freshwater mussel shell	Radiocarbon	B	B	44-46
143.02	-33.81	Lake Arumpo (Top Hut Site 1)	ANU-1697	36800	-1.25	freshwater mussel shell	Radiocarbon	B	B	44-46
143.01	-33.8	Lake Arumpo (Top Hut Site 3)	CAMS-1925	35590	990	freshwater mussel shell	Radiocarbon	B	B	47
143.01	-33.8	Lake Arumpo (Top Hut Site 3)	N-1665	35600	-1.2	freshwater mussel shell	Radiocarbon	B	B	44-46
143.1	-33.5	Lake Garnpung (GG-19)	ANU-2164	32100	950	freshwater mussel shell	Radiocarbon	B	B	44,45
143.1	-33.5	Lake Garnpung (GL-24)	ANU-2206	30300	800	freshwater mussel shell	Radiocarbon	B	B	44,45
143.1	-33.5	Lake Garnpung (GS-1)	ANU-2163	31600	850	freshwater mussel shell	Radiocarbon	B	B	44,45
142.3	-32.3	Lake Menindee	NZA-23736	41530	1540	charcoal from hearth	Radiocarbon	m	A	48
142.3	-32.3	Lake Menindee	LM10	43100	3700	quartz	SA OSL	m	A	48
143.1	-33.8	Lake Mungo	LM-3	30000	7000	bone	ESR	m	A	49
143.1	-33.8	Lake Mungo	M3T 73.3 m	30300	1000	quartz	OSL	m	A	50
143.1	-33.8	Lake Mungo	M3T 65.3 m	30600	1100	quartz	OSL	m	A	50
143.1	-33.8	Lake Mungo	ANU-1262	31100	-1.28571	charcoal	Radiocarbon	m	A	51
143.1	-33.8	Lake Mungo	F7P	31300	5600	quartz	TL	m	A	52
143.1	-33.8	Lake Mungo	F6	31500	2200	quartz	TL	m	A	53
143.1	-33.8	Lake Mungo	F9D	32000	5700	quartz	TL	m	A	52
143.1	-33.8	Lake Mungo	F9J	32300	5800	quartz	TL	m	A	52
143.1	-33.8	Lake Mungo	F14P	32400	4400	quartz	TL	m	A	52
143.1	-33.8	Lake Mungo	F8	32700	2300	quartz	TL	m	A	53
143.1	-33.8	Lake Mungo	F9	33300	2300	quartz	TL	m	A	53
143.1	-33.8	Lake Mungo	J2	34000	3900	quartz	TL	m	A	54
143.1	-33.8	Lake Mungo	W1803	34000	4800	quartz	TL	m	A	55
143.1	-33.8	Lake Mungo (WOC04(149))	ANU 2964	34500	1100	charcoal from hearth	Radiocarbon	m	A	44,45
143.1	-33.8	Lake Mungo (WOC-1)	ANU 1262	31000	-1.28571	charcoal from hearth	Radiocarbon	m	A	45,51
143.1	-33.8	Lake Mungo (WOC-3)	ANU 680	30780	520	charcoal from hearth	Radiocarbon	m	A	45,56
143.1	-33.8	Lake Mungo (WOC-4)	ANU 303	30250	950	charcoal from hearth	Radiocarbon	m	A	45,57
143.1	-33.8	Lake Mungo (WOC-7 (151))	ANU-2205	32400	900	freshwater mussel shell	Radiocarbon	B	B	44,45
143.1	-33.8	Lake Mungo (WOC-7 (151))	ANU-2204	33700	1200	freshwater mussel shell	Radiocarbon	B	B	44,45
143.1	-33.8	Lake Mungo (WOC-7 (152))	ANU-331	32750	1250	freshwater mussel shell	Radiocarbon	B	B	45,57
142.5	-32.4	Lake Tandou	ANU 3508	34200	590	freshwater mussel shell	Radiocarbon	B	B	58
142.5	-32.4	Lake Tandou	ANU 3507	34700	900	freshwater mussel shell	Radiocarbon	B	B	58
142.5	-32.4	Lake Tandou	ANU-3509	36000	1100	freshwater mussel shell	Radiocarbon	B	B	58
143.06	-33.6	Leaghur Peninsula	OZJ-716	41100	1200	freshwater mussel shell	Radiocarbon	B	B	47
132.88	-12.5	Madjedbebe	OZT-592	30100	140	charcoal in situ	Radiocarbon	m	A	59
132.88	-12.5	Madjedbebe	SW6B	30400	1700	quartz	SA OSL	m	A	59
132.88	-12.5	Madjedbebe	NE4	30400	1600	quartz	SA OSL	m	A	59
132.88	-12.5	Madjedbebe	SW7A	33500	1600	quartz	SA OSL	m	A	59
132.88	-12.5	Madjedbebe	NW9	36500	1800	quartz	SA OSL	m	A	59
132.88	-12.5	Madjedbebe	SW7B	39300	2100	quartz	SA OSL	m	A	59
132.88	-12.5	Madjedbebe	NE5	41600	2300	quartz	SA OSL	m	A	59
132.88	-12.5	Madjedbebe	SW8A	42800	2100	quartz	SA OSL	m	A	59
132.88	-12.5	Madjedbebe	NW10	43800	2100	quartz	SA OSL	m	A	59
132.88	-12.5	Madjedbebe	NW8B	46300	2300	quartz	SA OSL	m	A	59
132.88	-12.5	Madjedbebe	NW15	48400	2500	quartz	SA OSL	m	A	59
132.88	-12.5	Madjedbebe	KTL164(SG-OSL_1998)	49000	5000	quartz	SG OSL	m	A	59
132.88	-12.5	Madjedbebe	SW11A (ADL)	49500	3300	quartz	SA OSL	m	A	59
132.88	-12.5	Madjedbebe	KTL164(TL)	51000	7000	quartz	TL	m	A	60,61
132.88	-12.5	Madjedbebe	KTL164(SA-OSL)	51000	4000	quartz	SA OSL	m	A	60,61
132.88	-12.5	Madjedbebe	SW11A/a (UOW)	51700	2600	quartz	SA OSL	m	A	59
132.88	-12.5	Madjedbebe	SW9A	51900	2600	quartz	SA OSL	m	A	59
132.88	-12.5	Madjedbebe	KTL164(SG-OSL_2017)	52600	4400	quartz	SG OSL	m	A	59
132.88	-12.5	Madjedbebe	NW11	52600	2700	quartz	SA OSL	m	A	59
132.88	-12.5	Madjedbebe	NE1B	53000	2600	quartz	SA OSL	m	A	59
132.88	-12.5	Madjedbebe	NE6	53600	2600	quartz	SA OSL	m	A	59
132.88	-12.5	Madjedbebe	SW10A	55300	2600	quartz	SA OSL	m	A	59
132.88	-12.5	Madjedbebe	NW12	55500	2900	quartz	SA OSL	m	A	59
132.88	-12.5	Madjedbebe	NW9B	56700	3000	quartz	SA OSL	m	A	59
132.88	-12.5	Madjedbebe	NW13	58200	3100	quartz	SA OSL	m	A	59
132.88	-12.5	Madjedbebe	KTL158(SA-OSL_2017)	58600	7200	quartz	SA OSL	m	A	59
132.88	-12.5	Madjedbebe	KTL158(TL)	60000	9000	quartz	TL	m	A	60,61
132.88	-12.5	Madjedbebe	KTL162(SG-OSL_2017)	62300	8700	quartz	SG OSL	m	A	59
132.88	-12.5	Madjedbebe	SW13A (UOW)	62600	3300	quartz	SA OSL	m	A	59
132.88	-12.5	Madjedbebe	SW4C	62700	3500	quartz	SA OSL	m	A	59
132.88	-12.5	Madjedbebe	NW14	62800	3500	quartz	SA OSL	m	A	59
132.88	-12.5	Madjedbebe	SW11A/b (UOW)	63400	3300	quartz	SA OSL	m	A	59
132.88	-12.5	Madjedbebe	KTL162(SG-OSL_1998)	64000	11000	quartz	SG OSL	m	A	60,61
132.88	-12.5	Madjedbebe	SW3C	64000	3500	quartz	SA OSL	m	A	59
132.88	-12.5	Madjedbebe	SW2C	64900	3300	quartz	SA OSL	m	A	59
132.88	-12.5	Madjedbebe	NE7	67100	4000	quartz	SA OSL	m	A	59
132.88	-12.5	Madjedbebe	SW13A (ADL)	69300	5100	quartz	SA OSL	m	A	59
132.88	-12.5	Madjedbebe	KTL162(SA-OSL)	70000	10000	quartz	SA OSL	m	A	59
132.88	-12.5	Madjedbebe	SW8C	70400	3700	quartz	SA OSL	m	C	59
132.88	-12.5	Madjedbebe	KTL162(TL)	71000	12000	quartz	TL	m	A	60,61
132.88	-12.5	Madjedbebe	SW5C	72700	4100	quartz	SA OSL	m	C	59
132.88	-12.5	Madjedbebe	KTL141(TL)	76000	14000	quartz	TL	m	C	60,61
132.88	-12.5	Madjedbebe	SW6C	77600	4500	quartz	SA OSL	m	C	59
132.88	-12.5	Madjedbebe	NE8	78600	4200	quartz	SA OSL	m	C	59
132.88	-12.5	Madjedbebe	SW7C	79000	4300	quartz	SA OSL	m	C	59
132.88	-12.5	Madjedbebe	SW14A	81600	4600	quartz	SA OSL	m	C	59
132.88	-12.5	Madjedbebe	KTL167(TL)	94000	15000	quartz	TL	m	C	61
132.88	-12.5	Madjedbebe	KTL116(TL)	99000	16000	quartz	TL	m	C	60,61
132.88	-12.5	Madjedbebe	KTL163 (TL)	121000	18000	quartz	TL	m	C	60,61
132.57	-12.27	Malangangerr	KTL126	32000	7000	quartz	TL	m	A	60,61
132.57	-12.27	Malangangerr	KTL 124	121000	27000	quartz	TL	C	C	61
113.51	-22.9	Mandu Mandu Creek Rockshelter	Wk-1576	30000	850	marine shell	Radiocarbon	m	A	62
113.51	-22.9	Mandu Mandu Creek Rockshelter	Wk-1513	34200	1050	marine shell	Radiocarbon	m	A	62
126.96	-14.2	Minjiwarra	Shfd17120	37800	1800	quartz	OSL	m	A	63
126.96	-14.2	Minjiwarra	Shfd17121	49300	2100	quartz	OSL	m	A	63
142.51	-38.4	Moyjil (Point Ritchie)	SUA-2679	34000	800	charcoal	Radiocarbon	m	C	64
142.51	-38.4	Moyjil (Point Ritchie)	SUA-2491	35700	500	marine shell Subninella undulata, aragonite layer	Radiocarbon	C	C	64
142.51	-38.4	Moyjil (Point Ritchie)	SUA-2271	42100	-1.25735	marine shell Subninella undulata	Radiocarbon	B	C	64
142.51	-38.4	Moyjil (Point Ritchie)	Unit R MR4 (2.5m)	52400	3700	quartz	SG OSL	m	C	65
142.51	-38.4	Moyjil (Point Ritchie)	Unit Q2 MR3 (2.2m)	58900	5100	quartz	SG OSL	m	C	65
142.51	-38.4	Moyjil (Point Ritchie)	WR1S/1c	67000	10000	quartz	TL	C	C	64
142.51	-38.4	Moyjil (Point Ritchie)	Unit Q2 MR1 (1.2m)	73700	10700	quartz	SG OSL	m	C	65
142.51	-38.4	Moyjil (Point Ritchie)	Unit Q2 MR2 (1.6m)	82600	6800	quartz	SG OSL	m	C	65
142.51	-38.4	Moyjil (Point Ritchie)	Unit Q2 Operculum2-D1	91700	5200	marine shell operculum (Lunella undulata)	U-series	C	C	65
142.51	-38.4	Moyjil (Point Ritchie)	Unit R Calcrete-B1	103100	2500	calcrete	U-series	m	C	65
142.51	-38.4	Moyjil (Point Ritchie)	Unit R Calcrete-B2	103200	2300	calcrete	U-series	m	C	65
142.51	-38.4	Moyjil (Point Ritchie)	Unit R Calcrete-B3	104400	2200	calcrete	U-series	m	C	65
142.51	-38.4	Moyjil (Point Ritchie)	Unit Q2 Otolith-E1	107500	5900	otolith	U-series	C	C	65
142.51	-38.4	Moyjil (Point Ritchie)	Unit Q2 Otolith-E4	118000	11000	otolith	U-series	C	C	65
142.51	-38.4	Moyjil (Point Ritchie)	Unit Q2 MR3 (2.2m)	121000	7200	quartz	SG OSL	m	C	65
142.51	-38.4	Moyjil (Point Ritchie)	Unit Q2 MR1 (1.2m)	122700	12200	quartz	SG OSL	m	C	65
142.51	-38.4	Moyjil (Point Ritchie)	Unit Q2 MR3 (2.2m)	124600	6700	quartz	SG OSL	m	C	65
142.51	-38.4	Moyjil (Point Ritchie)	Unit Q2 MR1 (1.2m)	126700	6900	quartz	SG OSL	m	C	65
142.51	-38.4	Moyjil (Point Ritchie)	Unit Q2 Operculum2-D2	129000	10000	marine shell operculum (Lunella undulata)	U-series	C	C	65
142.51	-38.4	Moyjil (Point Ritchie)	Unit Q2 Operculum1-C2	130000	19000	marine shell operculum (Lunella undulata)	U-series	C	C	65
142.51	-38.4	Moyjil (Point Ritchie)	Unit Q2 Operculum1-C1	131600	8000	marine shell operculum (Lunella undulata)	U-series	C	C	65
142.51	-38.4	Moyjil (Point Ritchie)	Unit Q2 MR2 (1.6m)	136000	8000	quartz	SG OSL	m	C	39
142.51	-38.4	Moyjil (Point Ritchie)	Unit Q2 Otolith-E2	139700	7800	otolith	U-series	C	C	39
142.51	-38.4	Moyjil (Point Ritchie)	WR2S/6	140000	17000	quartz	TL	C	C	64
142.51	-38.4	Moyjil (Point Ritchie)	Unit Q2 MR2 (1.6m)	145700	8600	quartz	SG OSL	m	C	65
142.51	-38.4	Moyjil (Point Ritchie)	WR4F	155000	12000	quartz	TL	C	C	64
142.51	-38.4	Moyjil (Point Ritchie)	Unit Q2 Otolith-E3	156200	9000	otolith	U-series	C	C	65
142.51	-38.4	Moyjil (Point Ritchie)	WR3S/5	160000	20000	quartz	TL	C	C	64
142.51	-38.4	Moyjil (Point Ritchie)	Unit Q2 Otolith-E5	162000	26000	otolith	U-series	C	C	65
142.51	-38.4	Moyjil (Point Ritchie)	WR4B	170000	12000	quartz	TL	C	C	64
142.51	-38.4	Moyjil (Point Ritchie)	Unit Q2 MR1 (1.2m)	183300	19600	quartz	SG OSL	m	C	65
142.51	-38.4	Moyjil (Point Ritchie)	Unit R MR4 (2.5m)	239000	17000	quartz	SG OSL	m	C	65
142.51	-38.4	Moyjil (Point Ritchie)	Unit R MR4 (2.5m)	239000	12000	quartz	SG OSL	m	C	65
142.51	-38.4	Moyjil (Point Ritchie)	Unit Q2 MR3 (2.2m)	253000	30000	quartz	SG OSL	m	C	65
142.51	-38.4	Moyjil (Point Ritchie)	Unit Q2 MR2 (1.6m)	301000	26000	quartz	SG OSL	m	C	65
142.51	-38.4	Moyjil (Point Ritchie)	Unit R MR4 (2.5m)	610000	45000	quartz	SG OSL	m	C	65
145.5	-33.2	Mungo	OZB-629	35900	800	otolith	Radiocarbon	B	B	47
145.5	-33.2	Mungo	OZB-613	36100	950	otolith	Radiocarbon	B	B	47
145.5	-33.2	Mungo	SANU-8812	41740	650	otolith	Radiocarbon	B	B	47
143.1	-33.8	Mungo (WOC-4)	ANU-687	35300	-1.19231	charcoal from hearth	Radiocarbon	B	B	45,56
143.1	-33.8	Mungo 76E	W1971/b	49000	8900	quartz	TL	m	A	55
143.1	-33.8	Mungo 76E	W1803/b	35300	5000	quartz	TL	m	A	55
143.1	-33.8	Mungo 76E	W1805/a	40300	5400	quartz	TL	m	A	55
143.1	-33.8	Mungo 76E	W1805/b	43200	5900	quartz	TL	m	A	55
143.1	-33.8	Mungo 76E	W1802/a	44000	6300	quartz	TL	m	A	55
143.1	-33.8	Mungo 76E	W1802/b	44700	6400	quartz	TL	m	A	55
143.1	-33.8	Mungo 76E	W1801/b	47400	7900	quartz	TL	m	A	55
143.1	-33.8	Mungo 76E	W1801/a	48600	8200	quartz	TL	m	A	55
143.1	-33.8	Mungo 76E	W1806/a	48600	6000	quartz	TL	m	A	55
143.1	-33.8	Mungo 76E	W1971/a	50300	9300	quartz	TL	m	A	55
143.1	-33.8	Mungo 76E	W1806/b	51300	6400	quartz	TL	m	A	55
143.1	-33.8	Mungo 76E	W1804/a	57800	10400	quartz	TL	m	A	55
143.1	-33.8	Mungo 76E	W1804/b	64100	12400	quartz	TL	m	A	55
143.1	-33.8	Mungo B Trench	ST 2.40m (Spit 17)/a(MA-OSL)	45700	2300	quartz	MA OSL	m	A	50
143.1	-33.8	Mungo B Trench	ST 2.40m (Spit 17)/b(SA-OSL)	47900	2400	quartz	SA OSL	m	A	50
143.1	-33.8	Mungo B Trench	ST 1.95m (Spit 13)	49100	2700	quartz	SA OSL	m	A	50
143.1	-33.8	Mungo B Trench	ST 1.60m (Spit 9)	50100	2400	quartz	SA OSL	m	A	50
143.1	-33.8	Mungo Hearth F12	F12/b	38600	7700	quartz	TL	m	A	52
143.1	-33.8	Mungo Hearth F7	F7/b	35300	5600	quartz	TL	m	A	52
143.1	-33.8	Mungo Hearth F7	F7/a	36800	2600	quartz	TL	m	A	53
143.1	-33.8	Mungo Hearth F8	F8/b	37900	6400	quartz	TL	m	A	52
143.1	-33.8	Mungo I Residual	M1R 0.37m/a(MA-OSL)	42500	2400	quartz	MA OSL	m	A	50
143.1	-33.8	Mungo I Residual	M1R 0.37m/b(SA-OSL)	42700	2500	quartz	SA OSL	m	A	50
143.1	-33.8	Mungo I Residual	M1R 0.0m	46600	2300	quartz	SA OSL	m	A	50
143.1	-33.8	Mungo I Transect	M1T 47.2m	42000	1700	quartz	SA OSL	m	A	50
143.1	-33.8	Mungo I Transect	M1T 20.2m	44800	3100	quartz	SA OSL	m	A	50
143.1	-33.8	Mungo I Transect	M1T 35.2m	44900	2400	quartz	SA OSL	m	A	50
143.1	-33.8	Mungo I Transect	M1T 39.7 m	45400	2500	quartz	SA OSL	m	A	50
143.1	-33.8	Mungo III Transect	M3T 61.2m/b(SA-OSL)	37000	1600	quartz	SA OSL	m	A	66
143.1	-33.8	Mungo III Transect	M3T 61.2m/b(SA-OSL)	37800	1900	quartz	SA OSL	m	A	50
143.1	-33.8	Mungo III Transect	M3T 61.2m/a(MA-OSL)	38200	1300	quartz	MA OSL	m	A	50
143.1	-33.8	Mungo III Transect	M3T 58.0m/a(MA-OSL)	41900	2400	quartz	MA OSL	m	A	50
143.1	-33.8	Mungo III Transect	M3T 36.3m (35cm)	42100	1700	quartz	MA OSL	m	A	50
143.1	-33.8	Mungo III Transect	M3T 58.0m/b(SA-OSL)	42200	2500	quartz	SA OSL	m	A	50
143.1	-33.8	Mungo III Transect	M3T 29.4m	42800	3100	quartz	MA OSL	m	A	50
143.1	-33.8	Mungo III Transect	M3T 56.4m	48100	3200	quartz	MA OSL	m	A	50
143.1	-33.8	Mungo III Transect	M3T 36.0m (68cm)	49200	2100	quartz	MA OSL	m	A	50
143.1	-33.8	Mungo III Transect	M3T 47.8m	49300	3100	quartz	MA OSL	m	A	50
143.1	-33.8	Mungo III Transect	M3T 21.0 m (35cm)	51800	2400	quartz	MA OSL	m	C	50
143.1	-33.8	Mungo WLH3	W1799	41400	6700	quartz	TL	m	A	55
143.1	-33.8	Mungo WLH3	W1796	41700	5600	quartz	TL	m	A	55
143.1	-33.8	Mungo WLH3	J3/b	43100	6700	quartz	TL	m	A	54
143.1	-33.8	Mungo WLH3	J3/a	43300	3800	quartz	TL	m	A	54
143.1	-33.8	Mungo WLH3	BC	50700	900	bone	U-series	B	B	67
143.1	-33.8	Mungo WLH3	BD	54500	700	bone	U-series	B	B	67
143.1	-33.8	Mungo WLH3	BB	58300	1200	bone	U-series	B	B	67
143.1	-33.8	Mungo WLH3	ANUOD174a	59000	3000	quartz	MA OSL	m	B	67
143.1	-33.8	Mungo WLH3	Not given	63000	6000	tooth enamel	ESR	B	B	67
143.1	-33.8	Mungo WLH3	ANUOD174d	63000	3000	quartz	MA OSL	m	B	67
143.1	-33.8	Mungo WLH3	BA	69800	2100	bone	U-series	B	B	67
143.1	-33.8	Mungo WLH3	Not given	78000	7000	tooth enamel	ESR	B	C	67
143.1	-33.8	Mungo WLH4	MG-1	40900	4500	quartz	SG OSL	m	A	66
145.5	-17.74	Murubun Shelter	GLO-5030	30200	1600	quartz	SA OSL	m	A	68
145.5	-17.74	Murubun Shelter	GLO-5031	39400	2100	quartz	SA OSL	m	C	68
132.89	-13.06	Nauwalabila 1	OXODK166	30000	2400	quartz	OSL	m	A	60,61,69
132.89	-13.06	Nauwalabila 1	OXODK168	53400	5400	quartz	OSL	m	A	60,69
132.89	-13.06	Nauwalabila 1	OXODK170	58300	5800	quartz	OSL	m	B	60,69
132.89	-13.06	Nauwalabila 1	OXODK169	60300	6700	quartz	OSL	m	C	60,69
133.8	-13.1	Nawarla Gabarnmang	Wk-28616	30615	309	charcoal	Radiocarbon	m	A	70,71
133.8	-13.1	Nawarla Gabarnmang	Wk-28621	30761	314	charcoal	Radiocarbon	m	A	70
133.8	-13.1	Nawarla Gabarnmang	Wk-28131	31063	595	charcoal	Radiocarbon	m	A	70,71
133.8	-13.1	Nawarla Gabarnmang	Wk-34543	31285	349	charcoal single fragment	Radiocarbon	m	A	72
133.8	-13.1	Nawarla Gabarnmang	Wk-28130	31316	618	charcoal	Radiocarbon	m	A	70,71
133.8	-13.1	Nawarla Gabarnmang	Wk-31715	33191	446	charcoal single fragment	Radiocarbon	m	A	72
133.8	-13.1	Nawarla Gabarnmang	Wk-34538	33549	467	charcoal single fragment	Radiocarbon	m	A	72
133.8	-13.1	Nawarla Gabarnmang	Wk-34434	33677	481	charcoal single fragment	Radiocarbon	m	A	72
133.8	-13.1	Nawarla Gabarnmang	Wk-34954	34088	405	charcoal single fragment	Radiocarbon	m	A	72
133.8	-13.1	Nawarla Gabarnmang	Wk-34955	34475	429	charcoal single fragment	Radiocarbon	m	A	72
133.8	-13.1	Nawarla Gabarnmang	Wk-34960	34546	429	charcoal single fragment	Radiocarbon	m	A	72
133.8	-13.1	Nawarla Gabarnmang	Wk-34971	34660	435	charcoal single fragment	Radiocarbon	m	A	72
133.8	-13.1	Nawarla Gabarnmang	Wk-34970	34739	441	charcoal single fragment	Radiocarbon	m	A	72
133.8	-13.1	Nawarla Gabarnmang	Wk-34961	35091	461	charcoal single fragment	Radiocarbon	m	A	72
133.8	-13.1	Nawarla Gabarnmang	Wk-34958	36216	529	charcoal single fragment	Radiocarbon	m	A	72
133.8	-13.1	Nawarla Gabarnmang	Wk-34544	36266	682	charcoal single fragment	Radiocarbon	m	A	72
133.8	-13.1	Nawarla Gabarnmang	Wk-34959	36508	551	charcoal single fragment	Radiocarbon	m	A	72
133.8	-13.1	Nawarla Gabarnmang	Wk-34541	36906	716	charcoal single fragment	Radiocarbon	m	A	72
133.8	-13.1	Nawarla Gabarnmang	Wk-34539	36959	720	charcoal single fragment	Radiocarbon	m	A	72
133.8	-13.1	Nawarla Gabarnmang	Wk-29206	37842	917	charcoal	Radiocarbon	m	A	70
133.8	-13.1	Nawarla Gabarnmang	Wk-34526	39342	773	charcoal single fragment	Radiocarbon	m	A	72
133.8	-13.1	Nawarla Gabarnmang	Wk-34956	39488	809	charcoal single fragment	Radiocarbon	m	A	72
133.8	-13.1	Nawarla Gabarnmang	Wk-34957	40149	890	charcoal single fragment	Radiocarbon	m	A	72
133.8	-13.1	Nawarla Gabarnmang	Wk-32040	40228	1043	charcoal	Radiocarbon	m	A	73
133.8	-13.1	Nawarla Gabarnmang	Wk-34974	40959	984	charcoal single fragment	Radiocarbon	m	A	72
133.8	-13.1	Nawarla Gabarnmang	Wk-34966	41080	996	charcoal single fragment	Radiocarbon	m	A	72
133.8	-13.1	Nawarla Gabarnmang	Wk-29207	41149	1426	charcoal	Radiocarbon	m	A	70
133.8	-13.1	Nawarla Gabarnmang	Wk-34968	41373	1039	charcoal single fragment	Radiocarbon	m	A	72
133.8	-13.1	Nawarla Gabarnmang	Wk-34972	41608	1070	charcoal single fragment	Radiocarbon	m	A	72
133.8	-13.1	Nawarla Gabarnmang	Wk-34432	41611	1329	charcoal single fragment	Radiocarbon	m	A	72
133.8	-13.1	Nawarla Gabarnmang	Wk-29205	41680	1532	charcoal	Radiocarbon	m	A	70
133.8	-13.1	Nawarla Gabarnmang	Wk-34524	41868	1069	charcoal single fragment	Radiocarbon	m	A	72
133.8	-13.1	Nawarla Gabarnmang	Wk-34525	41993	1086	charcoal single fragment	Radiocarbon	m	A	72
133.8	-13.1	Nawarla Gabarnmang	Wk-34528	42081	1099	charcoal single fragment	Radiocarbon	m	A	72
133.8	-13.1	Nawarla Gabarnmang	Wk-34967	42120	1144	charcoal single fragment	Radiocarbon	m	A	72
133.8	-13.1	Nawarla Gabarnmang	Wk-34969	42671	1237	charcoal single fragment	Radiocarbon	m	A	72
133.8	-13.1	Nawarla Gabarnmang	Wk-34529	42724	1549	charcoal single fragment	Radiocarbon	m	A	72
133.8	-13.1	Nawarla Gabarnmang	Wk-34433	42754	1552	charcoal single fragment	Radiocarbon	m	A	72
133.8	-13.1	Nawarla Gabarnmang	Wk-32126	42872	1450	charcoal	Radiocarbon	m	A	73
133.8	-13.1	Nawarla Gabarnmang	Wk-34214	43368	1377	charcoal single fragment	Radiocarbon	m	A	72
133.8	-13.1	Nawarla Gabarnmang	Wk-34540	43388	1698	charcoal single fragment	Radiocarbon	m	A	72
133.8	-13.1	Nawarla Gabarnmang	Wk-34527	43502	1334	charcoal single fragment	Radiocarbon	m	A	72
133.8	-13.1	Nawarla Gabarnmang	Wk-34531	43517	1724	charcoal single fragment	Radiocarbon	m	A	72
133.8	-13.1	Nawarla Gabarnmang	Wk-34438	43599	1747	charcoal single fragment	Radiocarbon	m	A	72
133.8	-13.1	Nawarla Gabarnmang	Wk-34217	43704	1434	charcoal single fragment	Radiocarbon	m	A	72
133.8	-13.1	Nawarla Gabarnmang	Wk-34435	43951	1831	charcoal single fragment	Radiocarbon	m	A	72
133.8	-13.1	Nawarla Gabarnmang	Wk-34542	44094	1882	charcoal single fragment	Radiocarbon	m	A	72
133.8	-13.1	Nawarla Gabarnmang	Wk-34545	44856	2098	charcoal single fragment	Radiocarbon	m	A	72
133.8	-13.1	Nawarla Gabarnmang	Wk-34546	45072	2149	charcoal single fragment	Radiocarbon	m	A	72
119.87	-23.32	Newman Rock Shelter	Beta-364049	35250	310	charcoal	Radiocarbon	m	A	74
144.82	-16.8	Ngarrabullgan Cave	Beta-47113	30000	600	charcoal multiple fragments	Radiocarbon	m	A	75
144.82	-16.8	Ngarrabullgan Cave	OZB-584	30700	250	charcoal single fragment	Radiocarbon	m	A	76
144.82	-16.8	Ngarrabullgan Cave	ANUA-9312	30960	-1.05769	charcoal	Radiocarbon	m	A	77
144.82	-16.8	Ngarrabullgan Cave	OZB-311	31100	400	charcoal single fragment	Radiocarbon	m	A	76
144.82	-16.8	Ngarrabullgan Cave	OZB-671	31300	1900	charcoal single fragment	Radiocarbon	m	A	76
144.82	-16.8	Ngarrabullgan Cave	ANUA-9307	31510	-1.06522	charcoal	Radiocarbon	C	C	77
144.82	-16.8	Ngarrabullgan Cave	OZB-088	31800	1650	charcoal single fragment	Radiocarbon	m	A	76
144.82	-16.8	Ngarrabullgan Cave	OZB-585	32200	500	charcoal single fragment	Radiocarbon	m	A	76
144.82	-16.8	Ngarrabullgan Cave	OZB-082	32300	500	charcoal single fragment	Radiocarbon	m	A	76
144.82	-16.8	Ngarrabullgan Cave	OZB-310	32400	400	charcoal single fragment	Radiocarbon	m	A	76
144.82	-16.8	Ngarrabullgan Cave	ANUA-9309	32540	-1.0678	charcoal	Radiocarbon	m	A	77
144.82	-16.8	Ngarrabullgan Cave	OZB-059	32700	450	charcoal single fragment	Radiocarbon	m	A	76
144.82	-16.8	Ngarrabullgan Cave	OZB-583	32900	550	charcoal single fragment	Radiocarbon	m	A	76
144.82	-16.8	Ngarrabullgan Cave	OZB-087	33000	450	charcoal single fragment	Radiocarbon	m	A	76
144.82	-16.8	Ngarrabullgan Cave	OZB-179	33000	450	charcoal single fragment	Radiocarbon	m	A	76
144.82	-16.8	Ngarrabullgan Cave	OZB-309	33100	550	charcoal single fragment	Radiocarbon	m	A	76
144.82	-16.8	Ngarrabullgan Cave	OZB-520	33100	2100	charcoal single fragment	Radiocarbon	m	A	76
144.82	-16.8	Ngarrabullgan Cave	ANUA-8805	33170	-1.07547	charcoal	Radiocarbon	m	A	77
144.82	-16.8	Ngarrabullgan Cave	OZB-089	33200	450	charcoal single fragment	Radiocarbon	m	A	76
144.82	-16.8	Ngarrabullgan Cave	ANUA-9314	33320	-1.06667	charcoal	Radiocarbon	m*	A*	77
144.82	-16.8	Ngarrabullgan Cave	OZB-519	33400	3750	charcoal single fragment	Radiocarbon	m	A	76
144.82	-16.8	Ngarrabullgan Cave	ANUA-9315	33420	-1.06522	charcoal	Radiocarbon	m*	A*	77
144.82	-16.8	Ngarrabullgan Cave	ANUA-9313	33470	-1.07407	charcoal	Radiocarbon	m	A	77
144.82	-16.8	Ngarrabullgan Cave	ANUA-9308	33630	-1.06667	charcoal	Radiocarbon	C	C	77
144.82	-16.8	Ngarrabullgan Cave	ANUOD122a-M	34100	3100	quartz	OSL	m	A	76
144.82	-16.8	Ngarrabullgan Cave	OZB-313	34200	300	charcoal single fragment	Radiocarbon	m	A	76
144.82	-16.8	Ngarrabullgan Cave	ANUA-8804	34230	-1.07143	charcoal	Radiocarbon	m	A	77
144.82	-16.8	Ngarrabullgan Cave	ANUA-9310	34350	-1.09091	charcoal	Radiocarbon	m	A	77
144.82	-16.8	Ngarrabullgan Cave	ANUA-9316	34580	-1.07407	charcoal	Radiocarbon	m*	A*	77
144.82	-16.8	Ngarrabullgan Cave	OZB-312	34600	350	charcoal single fragment	Radiocarbon	m	A	76
144.82	-16.8	Ngarrabullgan Cave	ANUOD122a-S	34900	2100	quartz	OSL	m	A	76
144.82	-16.8	Ngarrabullgan Cave	ANUA-8803	35200	-1.08621	charcoal	Radiocarbon	C	C	77
144.82	-16.8	Ngarrabullgan Cave	ANUA-8807	35200	-1.09091	charcoal	Radiocarbon	m*	A*	77
144.82	-16.8	Ngarrabullgan Cave	ANUA-8806	35460	-1.08696	charcoal	Radiocarbon	m*	A*	77
144.82	-16.8	Ngarrabullgan Cave	OZC-733	35500	600	charcoal	Radiocarbon	m*	A*	77
144.82	-16.8	Ngarrabullgan Cave	Beta-47849	36100	800	charcoal multiple fragments	Radiocarbon	B	B	78
144.82	-16.8	Ngarrabullgan Cave	Beta-45906	>37170		charcoal multiple fragments	Radiocarbon	m	C	75
144.82	-16.81	Nonda Rock	OZE-681	31700	300	charcoal single fragment	Radiocarbon	m	A	75
151.33	-32.82	OGC 1	AdBL 10010	32100	1800	quartz	OSL	m	B	79
146.84	-41.56	ORS 7	Beta-23404/ETH-3724	30840	480	charcoal from hearth	Radiocarbon	m	A	80,81
143.01	-33.8	Outer Arumpo (Top Hut Site 3)	N-2032	35100	1800	freshwater mussel shell	Radiocarbon	B	B	44-46
137.7	-32.48	PACD H1	AdGL11059	36600	2600	quartz	OSL	C	C	82
137.7	-32.48	PACD H1	AA-94759	38300	1000	burnt sediment	Radiocarbon	B	B	82
137.7	-32.48	PACD H1	NZA-34976	40496	949	burnt sediment	Radiocarbon	m	A	82
137.7	-32.48	PACD H1	AdGL11061	44500	3700	quartz	OSL	C	C	82
137.7	-32.48	PACD H1	AdGL11062	48100	3300	quartz	OSL	C	C	82
119.66	-23.39	PAD10-17	Beta-320888	35450	300	charcoal	Radiocarbon	m	A	74
146.08	-41.7	Parmerpar Meethaner	Beta-68159/CAMS-10271	33260	420	charcoal multiple fragments	Radiocarbon	m	A	6
146.08	-41.7	Parmerpar Meethaner	Beta-68158/CAMS-10270	33850	450	charcoal multiple fragments	Radiocarbon	m	A	6
146.08	-41.7	Parmerpar Meethaner	Beta-68160/CAMS-10272	39970	950	charcoal single fragment	Radiocarbon	B	C	6
127.61	-20.14	Parnkupirti	K2006	37200	5800	quartz	OSL	m	A	83
127.61	-20.14	Parnkupirti	K2007	45000	2900	quartz	OSL	m	A	83
127.61	-20.14	Parnkupirti	K1528	52400	3000	quartz	OSL	m	A	83
115.97	-31.94	Perth Airport: Adelaide Street	W4758	35000	2800	quartz	TL	m	A	28
120.1	-23.4	PIL-360	PIL-360-210	37000	3600	quartz	SG OSL	m	C	74
120.1	-23.4	PIL-360	PIL-360-170	40600	3500	quartz	SG OSL	m	C	74
120.1	-23.38	PIL-364	Beta-302561	33530	240	charcoal	Radiocarbon	m	A	74
113.97	-22.2	Pilgonaman Creek rockshelter	R-16098/1	31770	390	marine shell	Radiocarbon	m	A	62
150.86	-33.58	PT 12-A(2)	GL11075	36000	3000	quartz	MA OSL	m	A	84
150.86	-33.58	PT 12-A(2)	GL11078	36000	3000	quartz	MA OSL	m	A	84
150.87	-33.57	PT 12-B	GL11015	30000	3000	quartz	MA OSL	m	A	84
150.87	-33.57	PT 12-B	GL11011	36000	3000	quartz	MA OSL	m	A	84
130.85	-23.83	Puritjarra	ANUA-10013	31140	470	charcoal	Radiocarbon	m*	A*	85
130.85	-23.83	Puritjarra	OZA-731	32400	500	charcoal	Radiocarbon	m	A	86
130.85	-23.83	Puritjarra	AdTL89009	32400	2200	quartz	TL	m	A	86
130.85	-23.83	Puritjarra	AdTL91009	34600	1600	quartz	TL	m	A	86
130.85	-23.83	Puritjarra	OZA 127	35100	950	charcoal	Radiocarbon	B	B	87
130.85	-23.83	Puritjarra	AdTL91010	44800	3600	quartz	TL	C	C	86
130.85	-23.83	Puritjarra	AdTL89010	46000	5000	quartz	TL	C	C	86
130.85	-23.83	Puritjarra	AdTL89011	90000	13000	quartz	TL	C	C	86
130.85	-23.83	Puritjarra	AdTL91011	96000	7000	quartz	TL	C	C	86
130.85	-23.83	Puritjarra	AdTL89012	270000	55000	quartz	TL	C	C	86
119.78	-23.45	RH12-01	Beta-364056	42020	660	charcoal	Radiocarbon	m	A	74
126.06	-18.69	Riwi	SANU-35920	30110	200	charcoal from hearth Corymbia sp. (Type R01)	Radiocarbon	m	A	88
126.06	-18.69	Riwi	D-AMS004070	30154	141	charcoal from hearth	Radiocarbon	m	A	88
126.06	-18.69	Riwi	SANU-39507	30690	220	scattered charcoal Corymbia sp. (type R01)	Radiocarbon	m	A	88
126.06	-18.69	Riwi	Wk-7606	31860	450	charcoal from hearth	Radiocarbon	m	A	89
126.06	-18.69	Riwi	D-AMS004066	31888	153	charcoal from hearth	Radiocarbon	m	A	88
126.06	-18.69	Riwi	SANU-35924	32910	270	charcoal from hearth Corymbia sp. (type R01)	Radiocarbon	m	A	88
126.06	-18.69	Riwi	SANU-35914	33000	280	charcoal from hearth Corymbia sp. (type R01)	Radiocarbon	m	A	88
126.06	-18.69	Riwi	Riwi-3	33100	1500	quartz (180-212 μm)	OSL	m	A	88
126.06	-18.69	Riwi	SANU-35921	33270	280	charcoal from hearth Corymbia sp. (type R01)	Radiocarbon	m	A	88
126.06	-18.69	Riwi	SANU-35918	33340	280	charcoal from hearth Corymbia sp. (type R01)	Radiocarbon	m	A	88
126.06	-18.69	Riwi	SANU-35906	33560	300	scattered charcoal Corymbia sp. (type R01)	Radiocarbon	m	A	88
126.06	-18.69	Riwi	SANU-35913	33850	300	scattered charcoal/charcoal from hearth Corymbia sp. (type R01)	Radiocarbon	m	A	88
126.06	-18.69	Riwi	SANU-35919	34000	310	scattered charcoal	Radiocarbon	m	A	88
126.06	-18.69	Riwi	SANU-37707	34450	340	charcoal Myrtaceae sp. in situ sample	Radiocarbon	m	A	88
126.06	-18.69	Riwi	Riwi-1	34600	1500	quartz	OSL	m	A	88
126.06	-18.69	Riwi	Riwi-7	35300	1500	quartz	OSL	m	A	88
126.06	-18.69	Riwi	SANU-37706	36680	420	charcoal in situ Corymbia sp. (Type R01)	Radiocarbon	m*	A	88
126.06	-18.69	Riwi	Riwi-8	37800	1600	quartz	OSL	m	A	88
126.06	-18.69	Riwi	Riwi-9	38000	1700	quartz	OSL	m	A	88
126.06	-18.69	Riwi	Riwi-16	38400	1700	quartz	OSL	m	A	88
126.06	-18.69	Riwi	Riwi-12	39000	1700	quartz	OSL	m	A	88
126.06	-18.69	Riwi	Riwi-15	40000	1800	quartz	OSL	m	A	88
126.06	-18.69	Riwi	Riwi-13	40100	1900	quartz	OSL	m	A	88
126.06	-18.69	Riwi	Riwi-11	40200	1800	quartz	OSL	m	A	88
126.06	-18.69	Riwi	Riwi-24	40200	1700	quartz	OSL	m	A	88
126.06	-18.69	Riwi	ANUA-13006	40700	1260	charcoal single fragment	Radiocarbon	m*	A	89
126.06	-18.69	Riwi	Riwi-10	40800	1800	quartz	OSL	m	A	88
126.06	-18.69	Riwi	Riwi-14	40900	1800	quartz	OSL	m	A	88
126.06	-18.69	Riwi	SANU-35925	41050	710	charcoal lens unidentified	Radiocarbon	m	A	88
126.06	-18.69	Riwi	Riwi-20	41100	1800	quartz	OSL	m	A	88
126.06	-18.69	Riwi	ANUA-13005	41300	1020	charcoal from hearth	Radiocarbon	m*	A*	89
126.06	-18.69	Riwi	SANU-35911	41520	750	charcoal from hearth cf. Corymbia sp.	Radiocarbon	m*	A*	88
126.06	-18.69	Riwi	SANU-35909	41590	760	charcoal from hearth Corymbia sp. (Type R01)	Radiocarbon	m*	A*	88
126.06	-18.69	Riwi	SANU-35922	41690	760	charcoal from hearth cf. Corymbia sp.	Radiocarbon	m*	A*	88
126.06	-18.69	Riwi	Riwi-18	41900	1900	quartz	OSL	m	A	88
126.06	-18.69	Riwi	SANU-35917	42140	810	charcoal lens unidentified	Radiocarbon	m*	A*	88
126.06	-18.69	Riwi	Riwi-26	42400	1900	quartz	OSL	m	A	88
126.06	-18.69	Riwi	Riwi-27	42400	1900	quartz	OSL	m	A	88
126.06	-18.69	Riwi	Riwi-19	42900	1900	quartz	OSL	m	A	88
126.06	-18.69	Riwi	Riwi-21	43000	2100	quartz	OSL	m	A	88
126.06	-18.69	Riwi	Riwi-23	43100	2000	quartz	OSL	m	A	88
126.06	-18.69	Riwi	Riwi-28	43300	2000	quartz	OSL	m	A	88
126.06	-18.69	Riwi	Riwi-34	43500	2100	quartz	OSL	m	A	88
126.06	-18.69	Riwi	Riwi-25	44000	1900	quartz	OSL	m	A	88
126.06	-18.69	Riwi	Riwi-17	44300	2000	quartz	OSL	m	A	88
126.06	-18.69	Riwi	Riwi-22	45000	2100	quartz	OSL	m	A	88
126.06	-18.69	Riwi	Riwi-32	45200	2000	quartz	OSL	m	A	88
126.06	-18.69	Riwi	Riwi-30	45300	2000	quartz	OSL	m	A	88
126.06	-18.69	Riwi	Riwi-35	46400	2300	quartz	OSL	m	A	88
126.06	-18.69	Riwi	Riwi-29	46500	2200	quartz	OSL	m	A	88
126.06	-18.69	Riwi	Riwi-33	48400	2200	quartz	OSL	m	A	88
126.06	-18.69	Riwi	Riwi-31	48800	2200	quartz	OSL	m	A	88
126.06	-18.69	Riwi	Riwi-37	48900	2400	quartz	OSL	m	C	88
126.06	-18.69	Riwi	Riwi-36	51300	2300	quartz	OSL	m	C	88
126.06	-18.69	Riwi	Wk-7607	>40000		charcoal from hearth	Radiocarbon	B	C	89
119.66	-23.39	RS10-03	Beta-320891	34370	270	charcoal	Radiocarbon	m	A	74
151.01	-33.82	RTA-G1 (#45-6-2673)	Wk-17435	30735	407	charcoal	Radiocarbon	m	A	90
144.3	-15.72	Sandy Creek 1	SUA-2870	31900	-1.16667	charcoal	Radiocarbon	m	A	91
151.05	-32.6	Sandy Hollow	ANUOD-1582 (SG-OSL_2013)	52900	3000	quartz	SG OSL	m	B	92
151.05	-32.6	Sandy Hollow	ANUOD-1581 (SG-OSL_2013)	61000	3000	quartz	SG OSL	m	C	93
151.24	-32.36	SGCD 16 (Fal Brook Site)	Beta-17009	34590	650	charcoal	Radiocarbon	m	A	94
113.59	-26.09	Silver Dollar open midden	ANU-8221	30690	690	marine shell Melo sp.	Radiocarbon	m	A	95
115.96	-31.89	Upper Swan	SUA-1704	35100	-1.15385	carbonised nodule	Radiocarbon	m	A	96
115.96	-31.89	Upper Swan	SUA-1665	37100	-1.23077	carbonised nodule	Radiocarbon	m	A	96
115.96	-31.89	Upper Swan	SUA-1500	39500	-1.27778	scattered charcoal	Radiocarbon	m	A	96
115.96	-31.89	Upper Swan	SUA-1500X	>31500		scattered charcoal	Radiocarbon	m	C	96
151.05	-32.6	Warkworth Sand Sheet	Not given	32000	3000	quartz	OSL	m	B	97
139.06	-30.69	Warratyi	ERS-5	30300	1600	quartz	SG OSL	m	A	98
139.06	-30.69	Warratyi	Wk-36415	32340	350	emu egg shell	Radiocarbon	m*	A*	98
139.06	-30.69	Warratyi	Wk-37317	34680	320	emu egg shell	Radiocarbon	m*	A*	98
139.06	-30.69	Warratyi	Wk-36414	34990	490	emu egg shell	Radiocarbon	m*	A*	98
139.06	-30.69	Warratyi	Wk-36413	35260	500	emu egg shell	Radiocarbon	m*	A*	98
139.06	-30.69	Warratyi	ERS-6	40500	2200	quartz	SG OSL	m	A	98
139.06	-30.69	Warratyi	ERS-7 (SG OSL)	42800	2400	quartz	SG OSL	m	A	98
139.06	-30.69	Warratyi	ERS-7 (SG TT-OSL)	43800	3400	quartz	SG TT-OSL	m	A	98
139.06	-30.69	Warratyi	Wk-39526	44100	2200	putative Genyornis egg shell	Radiocarbon	m	B	98
139.06	-30.69	Warratyi	OZQ616	44400	600	emu egg shell	Radiocarbon	m*	A*	98
139.06	-30.69	Warratyi	Wk-37373	46300	2500	putative Genyornis egg shell	Radiocarbon	m	B	98
145.94	-42.49	Warreen Cave	Beta-42059/ETH-8501	30210	300	charcoal	Radiocarbon	m	A	99
145.94	-42.49	Warreen Cave	OZF-416	30610	350	bone collagen (Vombatus ursinus)	Radiocarbon	m	A	100
145.94	-42.49	Warreen Cave	Beta-46873/ETH-8509	31610	370	charcoal	Radiocarbon	m	A	99
145.94	-42.49	Warreen Cave	OZF-415	31660	250	bone collagen (Macropus rufogriseus)	Radiocarbon	m	A	100
145.94	-42.49	Warreen Cave	ANUA-11710/143B	33170	670	charcoal	Radiocarbon	m	A	100
145.94	-42.49	Warreen Cave	Beta-42122B/ETH-7665B	34790	510	charcoal	Radiocarbon	m	A	99
145.94	-42.49	Warreen Cave	Beta-42122A/ETH-7665A	>32500		charcoal	Radiocarbon	m	C	99
120.15	-20.53	Watura Jurnti	Wk-27954	37414	607	charcoal	Radiocarbon	B	B	101
120.15	-20.53	Watura Jurnti	Wk-33744	38772	614	charcoal from hearth	Radiocarbon	m	A	101
120.15	-20.53	Watura Jurnti	Wk-33743	39204	653	charcoal	Radiocarbon	m	A	101
120.15	-20.53	Watura Jurnti	Wk-33745	39677	686	charcoal from hearth	Radiocarbon	m	A	101
120.15	-20.53	Watura Jurnti	Ad-12080	49400	3900	quartz	OSL	C	C	101
120.15	-20.53	Watura Jurnti	Ad-12081	60600	2400	quartz	OSL	C	C	101
120.15	-20.53	Watura Jurnti	Ad-12082	68100	4600	quartz	OSL	C	C	101
145.5	-33.2	Willandra Lakes	SANU-8809	33090	270	otolith	Radiocarbon	m	A	47
145.5	-33.2	Willandra Lakes	OZB-615	33200	950	otolith	Radiocarbon	m	A	47
119.08	-21.16	Yurlu Kankala	Wk-40354	32733	345	scattered charcoal	Radiocarbon	m	A	37
119.08	-21.16	Yurlu Kankala	Wk-37321	39819	711	scattered charcoal	Radiocarbon	m	A	102
119.08	-21.16	Yurlu Kankala	Wk-40355	40346	920	scattered charcoal	Radiocarbon	m	A	37
119.08	-21.16	Yurlu Kankala	Wk-38073	40442	906	charcoal from hearth	Radiocarbon	m	A*	102
119.08	-21.16	Yurlu Kankala	Wk-40356	40752	957	charcoal from hearth	Radiocarbon	m	A*	37

## Sheet: references
Ref No.	Full reference
1	Summerhayes, G. R. et al. Human adaptation and plant use in highland New Guinea 49,000 to 44,000 years ago. Science 330, 78, doi:10.1126/science.1193130 (2010).
2	Roberts, R. G. et al. Preliminary luminescence dates for archaeological sediments on the Nullarbor Plain, South Australia. Aust. Archaeol. 42, 7-16, doi:10.1080/03122417.1996.11681565 (1996).
3	Gardner, G. J., Mortlock, A. J., Price, D. M., Readhead, M. L. & Wasson, R. J. Thermoluminescence and radiocarbon dating of Australian desert dunes. Aust. J. Earth Sci. 34, 343-357, doi:10.1080/08120098708729416 (1987).
4	Ward, I. et al. Chronostratigraphic context for artefact-bearing palaeosols in late Pleistocene Tamala Limestone, Rottnest Island, Western Australia. J R Soc West Aust 99, 17-26 (2016).
5	Hewitt, G. & Allen, J. Site disturbance and archaeological integrity: the case of Bend Road, an open site in Melbourne spanning pre-LGM Pleistocene to Late Holocene periods. Aust. Archaeol. 70, 1-16, doi:10.1080/03122417.2010.11681907 (2010).
6	Cosgrove, R. Late Pleistocene behavioural variation and time trends: the case from Tasmania. Archaeol. Oceania 30, 83-104, doi:10.1002/j.1834-4453.1995.tb00333.x (1995).
7	Chappell, J. et al. Reconciliation of late Quaternary sea levels derived from coral terraces at Huon Peninsula with deep sea oxygen isotope records. Earth Planet. Sci. Lett. 141, 227-236, doi:10.1016/0012-821X(96)00062-3 (1996).
8	Groube, L., Chappell, J., Muke, J. & Price, D. A 40,000 year-old human occupation site at Huon Peninsula, Papua New Guinea. Nature 324, 453-455, doi:10.1038/324453a0 (1986).
9	Veth, P. et al. Early human occupation of a maritime desert, Barrow Island, North-West Australia. Quat. Sci. Rev. 168, 19-29, doi:10.1016/j.quascirev.2017.05.002 (2017).
10	Richards, T., Pavlides, C., Walshe, K., Webber, H. & Johnston, R. Box Gully: new evidence for Aboriginal occupation of Australia south of the Murray River prior to the last glacial maximum. Archaeol. Oceania 42, 1-11, doi:10.1002/j.1834-4453.2007.tb00001.x (2007).
11	Przywolnik, K. Patterns of Occupation in Cape Range Peninsula (WA) over the Last 36,000 Years PhD thesis, University of Western Australia, (2002).
12	Przywolnik, K. in Desert Peoples. Archaeological Perspectives (eds P.Veth, M. A. Smith, & P. Hiscock) 177-205 (Blackwell Publishing Pty Ltd., 1995).
13	Maloney, T., O'Connor, S., Wood, R., Aplin, K. & Balme, J. Carpenters Gap 1: a 47,000 year old record of indigenous adaption and innovation. Quat. Sci. Rev. 191, 204-228, doi:10.1016/j.quascirev.2018.05.016 (2018).
14	McConnell, K. & O’Connor, S. 40,000 Year record of food plants in the Southern Kimberley Ranges, Western Australia. Aust. Archaeol. 45, 20-31, doi:10.1080/03122417.1997.11681597 (1997).
15	O’Connor, S. Carpenter’s Gap Rockshelter 1: 40,000 years of Aboriginal occupation in the Napier Ranges, Kimberley, WA. Aust. Archaeol. 40, 58-59, doi:10.1080/03122417.1995.11681550 (1995).
16	Wallis, L. A. Environmental history of northwest Australia based on phytolith analysis at Carpenter's Gap 1. Quat. Int. 83-85, 103-117, doi:10.1016/S1040-6182(01)00033-7 (2001).
17	Langley, M. C., O'Connor, S. & Aplin, K. A >46,000-year-old kangaroo bone implement from Carpenter's Gap 1 (Kimberley, northwest Australia). Quat. Sci. Rev. 154, 199-213, doi:10.1016/j.quascirev.2016.11.006 (2016).
18	Nanson, G. C., Young, R. W. & Stockton, E. D. Chronology and palaeoenvironment of the Cranebrook Terrace (near Sydney) containing artefacts more than 40,000 years old. Archaeol. Oceania 22, 72-78, doi:10.1002/j.1834-4453.1987.tb00168.x (1987).
19	Gillespie, R. & Brook, B. W. Is there a Pleistocene archaeological site at Cuddie Springs? Archaeol. Oceania 41, 1-11, doi:10.1002/j.1834-4453.2006.tb00600.x (2006).
20	Grün, R. et al. ESR and U-series analyses of faunal material from Cuddie Springs, NSW, Australia: implications for the timing of the extinction of the Australian megafauna. Quat. Sci. Rev. 29, 596-610, doi:10.1016/j.quascirev.2009.11.004 (2010).
21	Dortch, C. E. & Dortch, J. Review of Devil’s Lair artefact classification and radiocarbon chronology. Aust. Archaeol. 43, 28-32, doi:10.1080/03122417.1996.11681575 (1996).
22	Dortch, C. E. 33,000 year old stone and bone artifacts from Devil’s Lair, Western Australia. Records of the Western Australia Museum 7, 329-367 (1979).
23	Dortch, C. Devil's Lair, an example of prolonged cave use in South‐Western Australia. World Archaeol. 10, 258-279, doi:10.1080/00438243.1979.9979736 (1979).
24	Turney, C. S. M. et al. Early human occupation at Devil's Lair, southwestern Australia 50,000 years ago. Quat. Res. 55, 3-13, doi:10.1006/qres.2000.2195 (2001).
25	Law, W. B., Cropper, D. & Petchey, F. Djadjiling rockshelter: 35,000 years of Aboriginal occupation in the Pilbara, Western Australia. Aust. Archaeol. 70, 68-71, doi:10.1080/03122417.2010.11681912 (2010).
26	Morse, K. Emerging from the abyss — archaeology in the Pilbara region of Western Australia. Archaeol. Oceania 44, 1-5, doi:10.1002/j.1834-4453.2009.tb00062.x (2009).
27	David, B., Armitage, R. a., Hyman, M., Rowe, M. W. & Lawson, E. How old is north Queensland's rock-art? A review of the evidence, with new AMS determinations. Archaeol. Oceania 34, 103-120, doi:10.1002/j.1834-4453.1999.tb00441.x (1999).
28	Dortch, J. & Dortch, C. Late Quaternary Aboriginal hunter-gatherer occupation of the Greater Swan Region, south-western Australia. Aust. Archaeol. 85, 15-29, doi:10.1080/03122417.2019.1594556 (2019).
29	Slack, M. J., Fullagar, R. L. K., Field, J. H. & Border, A. New Pleistocene ages for backed artefact technology in Australia. Archaeol. Oceania 39, 131-137, doi:10.1002/j.1834-4453.2004.tb00569.x (2004).
30	Cropper, D. & Law, W. B. Rockshelter Excavations in the East Hamersley Range, Pilbara Region, Western Australia 454 (Archaeopress, Oxford, United Kingdom, 2018).
31	Galbraith, R. F., Roberts, R. G., Laslett, G. M., Yoshida, H. & Olley, J. M. Optical dating of single and multiple grains of quartz from Jinmium rock shelter, northern Australia: Part I, experimental design and statistical models. Archaeometry 41, 339-364, doi:10.1111/j.1475-4754.1999.tb00987.x (1999).
32	Fullagar, R. L. K., Price, D. M. & Head, L. M. Early human occupation of northern Australia: archaeology and thermoluminescence dating of Jinmium rock-shelter, Northern Territory. Antiquity 70, 751-773, doi:10.1017/S0003598X00084040 (1996).
33	Roberts, R. et al. Optical and radiocarbon dating at Jinmium rock shelter in northern Australia. Nature 393, 358-362, doi:10.1038/30718 (1998).
34	Roberts, R. G., Galbraith, R. F., Olley, J. M., Yoshida, H. & Laslett, G. M. Optical dating of single and multiple grains of quartz from Jinmium rock shelter, northern Australia: Part II, results and implications. Archaeometry 41, 365-395, doi:10.1111/j.1475-4754.1999.tb00988.x (1999).
35	Ward, I. A. K. et al. Late Quaternary landscape evolution in the Keep River region, northwestern Australia. Quat. Sci. Rev. 24, 1906-1922, doi:10.1016/j.quascirev.2004.11.004 (2005).
36	Ward, I. A. K. et al. Comparison of sedimentation and occupation histories inside and outside rock shelters, Keep-River region, northwestern Australia. Geoarchaeology 21, 1-27, doi:10.1002/gea.20087 (2006).
37	Reynen, W., Vannieuwenhuyse, D., Morse, K., Monks, C. & Balme, J. What happened after the Last Glacial Maximum? Transitions in site use on an arid inland island in north-western Australia. Archaeol. Oceania 53, 150-162, doi:10.1002/arco.5155 (2018).
38	Slack, M., Fillios, M. & Fullagar, R. Aboriginal Settlement during the LGM at Brockman, Pilbara Region, Western Australia. Archaeol. Oceania 44, 32-39, doi:10.1002/j.1834-4453.2009.tb00066.x (2009).
39	Dias, A. & Rapley, S. New radiocarbon dates from the Chichester Range, Pilbara, Western Australia. J. Aust. Assoc. Consult. Archaeol. 2, 9-14 (2014).
40	McDonald, J. et al. Karnatukul (Serpent’s Glen): a new chronology for the oldest site in Australia’s Western Desert. PLoS One 13, e0202511, doi:10.1371/journal.pone.0202511 (2018).
41	Wright, R. V. S. Archaeology of the Gallus Site, Koonalda Cave 133 (Australian Institute of Aboriginal Studies, Australian Aborigines Studies, Acton, ACT, 1979).
42	O’Connor, S. et al. The power of paradigms: examining the evidential basis for early to Mid-Holocene pigs and pottery in Melanesia. Pac. Archaeol. 2, 1-25 (2011).
43	Gillespie, R. Burnt and unburnt carbon: dating charcoal and burnt bone from the Willandra Lakes, Australia. Radiocarbon 39, 239-250, doi:10.1017/S0033822200053236 (1997).
44	Clark, P. M. Willandra Lakes World Heritage Area Archaeological Resource Study. . (Unpublished report to NSW Department of Planning and Western Lands Commission of New South Wales, Sydney, 1987).
45	Johnston, H. & Clark, P. Willandra Lakes archaeological investigations 1968–98. Archaeol. Oceania 33, 105-119, doi:10.1002/j.1834-4453.1998.tb00413.x (1998).
46	McBryde, I. Collection of Samples for Thermoluminescence Age-Determination from the Profile of Long Waterhole Gully, Outer Arumpo Lunette (Top Hut Site 3M). Field Work Report 14-16 February 1980. Unpublished report. (Retained in the NSW Department of Environment, Climate Change and Water’s Aboriginal Heritage Information Management System - ref: 553, Sydney, 1980).
47	Bowler, J. M., Gillespie, R., Johnson, H. & Bolljkovac, K. in Peopled Landscapes: Archaeological and Biogeographic Approaches to Landscapes (eds G. Haberle & B. David) 271-296 (ANU E Press, 2012).
48	Cupper, M. L. & Duncan, J. Last glacial megafaunal death assemblage and early human occupation at Lake Menindee, southeastern Australia. Quat. Res. 66, 332-341, doi:10.1016/j.yqres.2006.06.004 (2006).
49	Caddie, D. A., Hunter, D. S., Pomery, P. J. & Hall, H. J. in Archaeometery: Further Australasian Studies (eds W. Ambrose & J. Mummery) 167-176 (Department of Prehistory, Australian National University, 1987).
50	Bowler, J. M. et al. New ages for human occupation and climatic change at Lake Mungo, Australia. Nature 421, 837-840, doi:10.1038/nature01383 (2003).
51	Flood, J. Archaeology of the Dreamtime: The Story of Prehistoric Australia and Its People. (JB Books, 2004).
52	Huxtable, J. & Aitken, M. J. Thermoluminescent dating of Lake Mungo geomagnetic polarity excursion. Nature 265, 40-41, doi:10.1038/265040a0 (1977).
53	Bell, W. T. Thermoluminescence dates for the Lake Mungo Aboriginal fireplaces and the implications for radiocarbon dating. Archaeometry 33, 43-50, doi:10.1111/j.1475-4754.1991.tb00684.x (1991).
54	Oyston, B. Thermoluminescence age determinations for the Mungo III human burial, Lake Mungo, Southeastern Australia. Quat. Sci. Rev. 15, 739-749, doi:10.1016/0277-3791(96)00025-X (1996).
55	Bowler, J. M. & Price, D. M. Luminescence dates and stratigraphic analyses at Lake Mungo: review and new perspectives. Archaeol. Oceania 33, 156-168, doi:10.1002/j.1834-4453.1998.tb00415.x (1998).
56	Barbetti, M. Archaeomagnetic and Radiocarbon Studies of Aboriginal Fireplaces PhD thesis, Australian National University, (1973).
57	Polach, H. A., Lovering, J. F. & Bowler, J. M. ANU radiocarbon date list IV. Radiocarbon 12, 1-18, doi:10.1017/S0033822200036183 (1970).
58	Balme, J. & Hope, J. Radiocarbon dates from midden sites in the lower Darling River area of western New South Wales. Archaeol. Oceania 25, 85-101, doi:10.1002/j.1834-4453.1990.tb00239.x (1990).
59	Clarkson, C. et al. Human occupation of northern Australia by 65,000 years ago. Nature 547, 306-310, doi:10.1038/nature22968 (2017).
60	Roberts, R. G., Jones, R. & Smith, M. A. Thermoluminescence dating of a 50,000-year-old human occupation site in northern Australia. Nature 345, 153, doi:10.1038/345153a0 (1990).
61	Roberts, R. G. & Jones, R. Luminescence dating of sediments: New light on the human colonisation of Australia. Australian Aboriginal Studies 2, 2-17 (1994).
62	Morse, K. in Sahul in Review: Pleistocene Archaeology in Australia, New Guinea and Island Melanesia (eds M. A.Smith, M. Spriggs, & B. Fankhauser) 155-163 (Australia National University, 1993).
63	Veth, P. et al. Minjiwarra: archaeological evidence of human occupation of Australia’s northern Kimberley by 50,000 BP. Aust. Archaeol. 85, 115-125, doi:10.1080/03122417.2019.1650479 (2019).
64	Sherwood, J. et al. A comparative study of Quaternary dating techniques applied to sedimentary deposits in southwest Victoria, Australia. Quat. Sci. Rev. 13, 95-110, doi:10.1016/0277-3791(94)90035-3 (1994).
65	Sherwood, J. E. et al. The Moyjil site, south-west Victoria, Australia: chronology. Proc R Soc Vic 130, 32-49, doi:10.1071/RS18005 (2019).
66	Olley, J. M., Roberts, R. G., Yoshida, H. & Bowler, J. M. Single-grain optical dating of grave-infill associated with human burials at Lake Mungo, Australia. Quat. Sci. Rev. 25, 2469-2474, doi:10.1016/j.quascirev.2005.07.022 (2006).
67	Thorne, A. et al. Australia's oldest human remains: age of the Lake Mungo 3 skeleton. J. Hum. Evol. 36, 591-612, doi:10.1006/jhev.1999.0305 (1999).
68	Cosgrove, R., Field, J. & Ferrier, Å. The archaeology of Australia's tropical rainforests. Paleogeogr. Paleoclimatol. Paleoecol. 251, 150-173, doi:10.1016/j.palaeo.2007.02.023 (2007).
69	Roberts, R., Jones, R. & Smith, M. A. Optical dating at Deaf Adder Gorge, Northern Territory, indicates human occupation between 53,000 and 60,000 years ago. Aust. Archaeol. 37, 58-59, doi:10.1080/03122417.1993.11681497 (1993).
70	David, B. et al. Nawarla Gabarnmang, a 45,180±910 cal BP Site in Jawoyn Country, Southwest Arnhem Land Plateau. Aust. Archaeol. 73, 73-77, doi:10.1080/03122417.2011.11961928 (2011).
71	Geneste, J.-M. et al. Earliest evidence for ground-edge axes: 35,400±410 cal BP from Jawoyn Country, Arnhem Land. Aust. Archaeol. 71, 66-69, doi:10.1080/03122417.2010.11689385 (2010).
72	David, B. et al. 45,610–52,160 years of site and landscape occupation at Nawarla Gabarnmang, Arnhem Land plateau (northern Australia). Quat. Sci. Rev. 215, 64-85, doi:10.1016/j.quascirev.2019.04.027 (2019).
73	David, B. et al. A 28,000 year old excavated painted rock from Nawarla Gabarnmang, northern Australia. J. Archaeol. Sci. 40, 2493-2501, doi:10.1016/j.jas.2012.08.015 (2013).
74	Slack, M. J., Law, W. B. & Gliganic, L. A. Pleistocene settlement of the eastern Hamersley Plateau: a regional study of 22 rock-shelter sites. Archaeol. Oceania 53, 191-204, doi:10.1002/arco.5163 (2018).
75	David, B. Initial radiocarbon determinations from Nurrabullgin. Australian Aboriginal Studies 1, 77-79 (1992).
76	David, B., Roberts, R., Tuniz, C., Jones, R. & Head, J. New optical and radiocarbon dates from Ngarrabullgan Cave, a Pleistocene archaeological site in Australia: implications for the comparability of time clocks and for the human colonization of Australia. Antiquity 71, 183-188, doi:10.1017/S0003598X00084672 (1997).
77	Bird, M. I. et al. Radiocarbon dating of “old” charcoal using a wet oxidation, stepped-combustion procedure. Radiocarbon 41, 127-140, doi:10.1017/S0033822200019482 (1999).
78	David, B. Nurrabullgin Cave: preliminary results from a pre-37,000 year old rockshelter, North Queensland. Archaeol. Oceania 28, 50-54, doi:10.1002/j.1834-4453.1993.tb00313.x (1993).
79	Williams, A.N., Newell, L. (2010) The Oaks Country and Golf Course – Section 87 #1102856 AHIP Excavation Report. AHMS Report to Country Property Group Pty Ltd [NSW Heritage Office database report ID: 102123].
80	Cosgrove, R. Thirty thousand years of human colonization in Tasmania: new Pleistocene dates. Science 243, 1706, doi:10.1126/science.243.4899.1706 (1989).
81	Cosgrove, R. in Report of the Southern Forests Archaeological Project: Site Descriptions, Stratigraphies and Chronologies (ed J. Allen) 41-68 (La Trobe University Archaeological Publications, 1996).
82	Walshe, K. Port Augusta hearth site dated to 40,000 years. Aust. Archaeol. 74, 106-110, doi:10.1080/03122417.2012.11681940 (2012).
83	Veth, P. et al. Excavations at Parnkupirti, Lake Gregory, Great Sandy Desert: OSL ages for occupation before the Last Glacial Maximum. Aust. Archaeol. 69, 1-10, doi:10.1080/03122417.2009.11681896 (2009).
84	Williams, A. N., Atkinson, F., Lau, M. & Toms, P. S. A glacial cryptic refuge in south-east Australia: human occupation and mobility from 36 000 years ago in the Sydney Basin, New South Wales. J. Quat. Sci. 29, 735-748, doi:10.1002/jqs.2742 (2014).
85	Smith, M. A. et al. New ABOX AMS-14C ages remove dating anomalies at Puritjarra Rock Shelter. Aust. Archaeol. 53, 45-47, doi:10.1080/03122417.2001.11681724 (2001).
86	Smith, M. A., Prescott, J. R. & Head, M. J. Comparison of 14C and luminescence chronologies at Puritjarra rock shelter, central Australia. Quat. Sci. Rev. 16, 299-320, doi:10.1016/S0277-3791(96)00085-6 (1997).
87	Smith, M. A. Puritjarra Rock Shelter: Final Report on Excavations 1986–90. (National Museum of Australia Press, Canberra, 2010).
88	Wood, R. et al. Towards an accurate and precise chronology for the colonization of Australia: the example of Riwi, Kimberley, Western Australia. PLoS One 11, e0160123, doi:10.1371/journal.pone.0160123 (2016).
89	Balme, J. Excavations revealing 40,000 years of occupation at Mimbi Caves, south central Kimberley, Western Australia. Aust. Archaeol. 51, 1-5, doi:10.1080/03122417.2000.11681674 (2000).
90	Jo McDonald Cultural Heritage Management Pty Ltd. Archaeological Salvage Excavation of Site RTA-G1 (109-113 George Street, Parramatta, NSW, Unpublished Report to Landcom, 2005).
91	Morwood, M. J. & Trezise, P. J. Edge-ground axes in Pleistocene Greater Australia: new evidence from S.E. Cape York Peninsula. Queensland Archaeological Research 6, 77-90, doi:10.25120/qar.6.1989.138 (1989).
92	Hughes, P., Spooner, N. & Questiaux, D. The central lowlands of the Hunter Valley, NSW: why so few early sites have been found in this archaeologically-rich landscape. Aust. Archaeol. 79, 34-44, doi:10.1080/03122417.2014.11682017 (2014).
93	Hughes, P. J., Spooner, N., Collis, A. & Nightingale, A. Optically Stimulated Luminescence (OSL) Dates for Sand Sheet on Sandy Hollow Creek, Warkworth Mine Extension, and Implications for Interpreting the Geomorphology and Archaeology. (Unpublished report to NSW National Parks and Wildlife Service, Sydney, 2003).
94	Koettig, M. Monitoring Excavations at Three Locations along the Singleton to Glennies Creek Pipeline Route, Hunter Valley, NSW. (Upublished Report to NSW Public Works Department, Sydney, 1987).
95	Bowdler, S. in Australian Coastal Archaeology (eds J. Hall & I. McNiven) 79-84 (ANH Publications, Department of Archaeology and Natural History, Research School of Pacific and Asian Studies, Australian National University, 1999).
96	Pearce, R. H. & Barbetti, M. A 38,000-year-old archaeological site at Upper Swan, Western Australia. Archaeol. Oceania 16, 173-178, doi:10.1002/j.1834-4453.1981.tb00028.x (1981).
97	Scarp Archaeology. Warkwoth Sands Archaeological Project. (Unpublished Report to Rio Tinto Coal Australia, Melbourne, 2009).
98	Hamm, G. et al. Cultural innovation and megafauna interaction in the early settlement of arid Australia. Nature 539, 280-283, doi:10.1038/nature20125 (2016).
99	Allen, J. in Report of the Southern Forests Archaeological Project: Site Descriptions, Stratigraphies and Chronologies (ed J. Allen) 135-167 (La Trobe University Archaeological Publications, 1996).
100	Cosgrove, R. et al. Overdone overkill – the archaeological perspective on Tasmanian megafaunal extinctions. J. Archaeol. Sci. 37, 2486-2503, doi:10.1016/j.jas.2010.05.009 (2010).
101	Marsh, M., Hiscock, P., Williams, D., Hughes, P. & Sullivan, M. Watura Jurnti: a 42000–45000-year-long occupation sequence from the north-eastern Pilbara. Archaeol. Oceania 53, 137-149, doi:10.1002/arco.5152 (2018).
102	Morse, K., Cameron, R. & Reynen, W. A tale of three caves: new dates for Pleistocene occupation in the inland Pilbara. Aust. Archaeol. 79, 167-178, doi:10.1080/03122417.2014.11682033 (2014).
